# Supplementary material for: Bioarchaeological perspective on the expansion of Transeurasian languages in Neolithic Amur River basin
Source: Evol Hum Sci. 2020 May 14;2:e15. doi: 10.1017/ehs.2020.16 (PMC10427477; doi:10.1017/ehs.2020.16)
Supplement: Supplementary file 1 [file S2513843X2000016Xsup001.zip]

Archive with 3 entries (2 files):
- S2513843X2000016Xsup001/FigS1. DNA damage plots for HQH_LN samples.pdf
- S2513843X2000016Xsup001/table S1.xlsx
- S2513843X2000016Xsup001/
