# Supplementary material for: Bioarchaeological perspective on the expansion of Transeurasian languages in Neolithic Amur River basin
Source: Evol Hum Sci. 2020 May 14;2:e15. doi: 10.1017/ehs.2020.16 (PMC10427477; doi:10.1017/ehs.2020.16)
Supplement: Supplementary file 1 [file S2513843X2000016Xsup001.zip › S2513843X2000016Xsup001/table S1.xlsx]

## Sheet: Sheet1
Table S1. Details of ancient genomic data in this study including read number before and after filtering, extent of duplication, genomic coverage, endogenous percent and contamination estimates.
Sample Name	Site	# of Raw Reads prior Clip & Merge (C&M)	# reads after C&M prior mapping	# of Merged Reads	% Merged Reads	# reads not attempted to map	# mapped reads prior RMDup	# of Duplicates removed	Mapped Reads after RMDup	Endogenous DNA (%)	Cluster Factor	Mean Coverage	std. dev. Coverage	Coverage >= 1X in %	Coverage >= 2X in %	Coverage >= 3X in %	Coverage >= 4X in %	Coverage >= 5X in %	# of reads on mitochondrium	AVG Coverage on mitochondrium	AVG Coverage on Y	MT/NUC Ratio	DMG 1st Base 3'	DMG 2nd Base 3'	DMG 1st Base 5'	DMG 2nd Base 5'	average fragment length	median fragment length	GC content in %
HQHM2	HongHe	32356254	15926586	15555249	97.668	371334	1830310	239575	1590735	11.767	1.151	0.0425	0.3258	3.9	0.14	0.03	0.02	0.01	11206	52.0482	0.019	1231.26	0.1097	0.0626	0.1015	0.0536	83.92	80	43.22
HQHM3	HongHe	37558084	16637187	16235799	97.587	401388	263172	26419	236753	1.621	1.112	0.0067	0.1139	0.62	0.02	0.01	0	0	4135	17.6003	0.003	2677.89	0.1085	0.0924	0.0101	0.0089	88.33	71	40.55
HQHM4	HongHe	32925670	14574902	14095408	96.71	479494	2234166	314333	1919833	15.85	1.164	0.0433	0.3239	3.97	0.15	0.03	0.02	0.02	14589	59.4463	0.02	1381.93	0.276	0.2707	0.025	0.0238	70.81	61	39.49
HQHM5	HongHe	30075020	16243935	13366657	82.287	2877276	936686	117467	819219	7.008	1.143	0.0213	0.1869	2	0.05	0.01	0.01	0.01	3142	20.883	0.001	985.1	0.0997	0.0542	0.0991	0.0508	81.62	75	39.9
